# Supplementary material for: The Role of Nurse on the Treatment Decision Support for Older People with Cancer: A Systematic Review
Source: Healthcare (Basel). 2023 Feb 12;11(4):546. doi: 10.3390/healthcare11040546 (PMC9956907; doi:10.3390/healthcare11040546)
Supplement: Supplementary file 1 [file healthcare-11-00546-s001.zip]

Archive with 1 entries (1 files):
- healthcare-2187032-supplementary.pdf
